# Supplementary material for: Limited Effect of Dehydrating via Active vs. Passive Heat Stress on Plasma Volume or Osmolality, Relative to the Effect of These Stressors per Se
Source: Nutrients. 2023 Feb 10;15(4):904. doi: 10.3390/nu15040904 (PMC9959915; doi:10.3390/nu15040904)
Supplement: Supplementary file 1 [file nutrients-15-00904-s001.zip]

Archive with 2 entries (2 files):
- Supplementary Figures_Proof corrected.pdf
- Supplementary Tables_Proof Corrected.pdf
